# Supplementary material for: Poly(C)-binding Protein 2 Regulates the p53 Expression via Interactions with the 5′-Terminal Region of p53 mRNA
Source: Int J Mol Sci. 2021 Dec 10;22(24):13306. doi: 10.3390/ijms222413306 (PMC8708005; doi:10.3390/ijms222413306)
Supplement: Supplementary file 1 [file ijms-22-13306-s001.zip]

Archive with 1 entries (1 files):
- ijms-1480573-supplementary.pdf
